# Supplementary material for: Effect of Serum and Oxygen on the In Vitro Culture of Hanwoo Korean Native Cattle-Derived Skeletal Myogenic Cells Used in Cellular Agriculture
Source: Foods. 2023 Mar 24;12(7):1384. doi: 10.3390/foods12071384 (PMC10093918; doi:10.3390/foods12071384)
Supplement: Supplementary file 1 [file foods-12-01384-s001.zip]

Archive with 5 entries (5 files):
- Supple fig S1.tif
- Supple fig S2.tif
- Supple fig S3.tif
- Supple fig S4.tif
- supplementary tables.pdf
